# Supplementary material for: A Comparative Multi-Bioassay Assessment of Tetracycline Mixture Toxicity in Water and Soil Using Harmonized Dose–Response Modeling
Source: J Xenobiot. 2026 Jul 1;16(4):122. doi: 10.3390/jox16040122 (PMC13397924; doi:10.3390/jox16040122)
Supplement: Supplementary file 1 [file jox-16-00122-s001.zip]

Archive with 1 entries (1 files):
- jox-4366634-supplementary.pdf
